# Supplementary material for: The Incidence of Skin and Soft Tissue Infections in the United States and Associated Healthcare Utilization Between 2010 and 2020
Source: Open Forum Infect Dis. 2024 May 7;11(6):ofae267. doi: 10.1093/ofid/ofae267 (PMC11146672; doi:10.1093/ofid/ofae267)
Supplement: ofae267_Supplementary_Data [file ofae267_supplementary_data.zip]

Archive with 4 entries (4 files):
- EPI_OPTUM db study_supplemental_FINAL.docx
- ofae267_Plain language summary_Supplement.docx
- EPI_OPTUM db study_Figure S1.tif
- EPI_OPTUM db study_Figure S2.tif
